# Supplementary material for: An ecological framework to understand the efficacy of fecal microbiota transplantation
Source: Nat Commun. 2020 Jul 3;11:3329. doi: 10.1038/s41467-020-17180-x (PMC7334230; doi:10.1038/s41467-020-17180-x)
Supplement: Supplementary file 4 — Source Data [file 41467_2020_17180_MOESM4_ESM.xlsx]

## Sheet: Figure 2
The interaction matrix of 15-species community
Row 1 represents C. difficile
a_ij means the effects of species-I on species-j
-2	0	0	0	0.419254	0	0	0	0.0943719	-0.124766	0.0477328	0	0	-0.445901	0
0	-2	0	0	0	-0.534664	-0.435259	0	0	0	0.13673	0	0	-0.0681252	0
0	0	-2	0	0	0	0	0	0	0.0193434	0.743596	0	0	0	0
0	0	0	-2	0.259872	0	0	0.386416	0.0716938	0	0	-0.393233	0	0	0
0	-0.631792	-0.361302	0	-2	-0.229553	0	0	0	0	0	0	0	0	0
0	0	0	-1.07659	0	-2	0	0	0	0	0	0	0	0	0
0	-0.766002	0	0	0	0	-2	0	0	0.0895044	0	0	0	-0.365674	0
0	0	0	0	0	0	0	-2	-0.110102	0	0.265769	0	0	0	0
0.339881	0.237884	0	0	0	-0.216381	-1.27671	0	-2	0	0	0	0.0598705	-0.376485	0
0	0	0	0	0	0.39159	0	-0.418457	0	-2	0.182556	-0.184759	0	0	0
-0.311529	0.321638	0	0	-0.29255	0.265176	-0.581307	-0.00379434	0	0.00639378	-2	0	0	0	0
0.185607	0	0	-0.0105602	0	0	0	0	0	0	0.791499	-2	0	0	0
0	0	0	-0.93856	0	0	0	0	0	0	0	0	-2	-0.243469	0
-0.178418	-0.110013	-0.166397	0	0	0	0	0	0	0	0	0	-0.362762	-2	-0.340167
0	0	0	0	0.0881517	0	0	0	0	0	0	-0.252069	0.0836253	0	-2
The growth rates of 15 species
0.157231	0.873254	0.23903	0.335882	0.664478	0.596746	0.301251	0.267942	0.000695576	0.00670026	0.871848	0.653183	0.573333	0.859479	0.205108

## Sheet: Figure 3
The parameters of how to generate the ecological networks
N = 100	community size
C = 0.4	there is a directed edge between any two ordered species with probability C
a_ij ~ \mathcal N(0, \delta^2)	a_ij follows the normal distribution
delta = 0.2
a_ii = -1	the diagonal elements in the interaction matrix
r_i \sim \mathcal U[0,1]	the growth rate of one species follows the uniform distribution

## Sheet: Figure 4
The parameters of how to generate the ecological networks
N = 100	community size
C = 0.4	there is a directed edge between any two ordered species with probability C
a_ij ~ \mathcal N(0, \delta^2)	a_ij follows the normal distribution
delta = 0.2
a_ii = -1	the diagonal elements in the interaction matrix
r_i \sim \mathcal U[0,1]	the growth rate of one species follows the uniform distribution

## Sheet: Figure 5
The parameters of how to generate the ecological networks
N = 100	community size
C = 0.4	there is a directed edge between any two ordered species with probability C
a_ij ~ \mathcal N(0, \delta^2)	a_ij follows the normal distribution
delta = 0.2
a_ii = -1	the diagonal elements in the interaction matrix
r_i \sim \mathcal U[0,1]	the growth rate of one species follows the uniform distribution

## Sheet: Figure 6
The interaction matrix of 15-species community
Row 1 represents C. difficile
a_ij means the effects of species-I on species-j
-1	0	0	0	0	0	0.0971456	0	0	0	0	0	0	0	0.21803
-0.185697	-1	0.650412	0.0468738	0	0	0	0	0	0	0	-0.0639015	0	0	0
0.471004	0	-1	0	0	0	0	0	0	0.0628806	0	0	0	0.331233	0
0	0	-0.0235184	-1	0	0	0	0	0	0	0	0.0170693	0	-0.215623	0
0	0	-0.166248	0.142031	-1	0	0	0	0	0	-0.0415095	0	0	0	0
0.204856	0	0.157988	-0.106582	0	-1	0	0	0	0	0	0	0	0	0
0	0.187065	0	0	0	0	-1	0	0	0	0	0	0	0.0336199	0
0	0	0	0	0	0	0	-1	0	0	0	0	0	0	0.0441923
0	0	0	0	0	0	0	0	-1	0	0	0.131193	0	0	0
-0.4	0	0	0.153243	0	0.111304	0	0.109497	0	-1	0	0.228188	0	0	0
0	0	0	0	0	0	0	0	0.298371	0	-1	0	0	0	0
0	0	-0.0650338	0	0	0	0	0.116747	0	0	0.0815156	-1	0.178036	-0.117453	-0.00527036
0	0	0	0	0	0	0	-0.0820921	0.203199	0.156242	0	0.0961192	-1	-0.0744362	0
0	0	0.0435228	-0.166031	0	0	0.268816	0	0	0	-0.096341	-0.230441	0	-1	-0.0885074
0	0	0	0	0	-0.13687	0	0	0	-0.286083	0	-0.196347	0	0	-1
The growth rates of 15 species
0.100863	0.187536	0.390823	0.378241	0.80335	0.778147	0.725614	0.350697	0.736597	0.995844	0.941781	0.871728	0.865239	0.421858	0.115499

## Sheet: Figure 7
An interaction matrix inferred from the mouse experiments of antibiotic-mediated CDI was retrieved from the paper entitled "Ecological modeling from time-series inference: insight into dynamics and stability of intestinal microbiota".
Stein, R.R. et al. Ecological modeling from time-series inference: insight into dynamics and stability of intestinal microbiota. PLoS Comput Biol 9, e1003388 (2013).
The interaction matrix was retrieved from the original paper.
a_ij means the effects of species-I on species-j
	'Barnesiella'	'und. Lachnospiraceae'	'uncl. Lachnospiraceae'	'Other'	'Blautia'	'und. uncl. Mollicutes'	'Akkermansia'	'Coprobacillus'	'Clostridium difficile'	'Enterococcus'	'und. Enterobacteriaceae'
'Barnesiella'	-0.21	0.06	0.14	0.22	-0.18	-0.11	-0.13	-0.07	-0.04	-0.04	-0.37
'und. Lachnospiraceae'	0.1	-0.1	-0.19	0.14	-0.05	-0.04	-0.19	0	-0.03	-0.01	0.28
'uncl. Lachnospiraceae'	0.17	-0.04	-0.1	0	0	-0.04	-0.12	0.08	-0.05	0.02	0.25
'Other'	-0.16	-0.15	-0.13	-0.83	-0.05	0.04	0.38	-0.45	-0.1	-0.12	-0.17
'Blautia'	-0.14	-0.19	-0.17	-0.22	-0.71	0.26	0.4	-0.5	-0.1	-0.33	0.08
'und. uncl. Mollicutes'	0.02	0.03	0.01	0.22	0.02	-0.42	-0.16	0.17	0.03	0.02	0.03
'Akkermansia'	-0.52	-0.46	-0.05	-0.21	-0.51	-0.19	-1.21	-0.56	-0.18	0.05	-0.23
'Coprobacillus'	-0.4	-0.41	-0.77	-1.01	0.55	-0.43	1.39	-4.35	-0.3	-2.1	-0.4
'Clostridium difficile'	0.35	0.3	0.3	0.67	0.16	0.16	-0.38	0.44	-0.06	0.11	0.31
'Enterococcus'	0.01	0.02	-0.01	-0.04	0.22	-0.06	0.19	-0.22	0.01	-0.19	-0.04
'und. Enterobacteriaceae'	-0.27	-0.2	-0.21	-0.4	0.11	-0.26	-0.1	-0.21	-0.01	0.02	-0.38
The growth rates of 11 species
'Barnesiella'	'und. Lachnospiraceae'	'uncl. Lachnospiraceae'	'Other'	'Blautia'	'und. uncl. Mollicutes'	'Akkermansia'	'Coprobacillus'	'Clostridium difficile'	'Enterococcus'	'und. Enterobacteriaceae'
0.36	0.3	0.35	0.54	0.7	0.48	0.22	0.8	0.39	0.28	0.32

## Sheet: Figure 8
A real FMT data from a clinical trial is request from the corresponding author of a paper entitled "Predicting recurrence of Clostridium difficile infection following encapsulated fecal microbiota transplantation".
Staley, C. et al. Predicting recurrence of Clostridium difficile infection following encapsulated fecal microbiota transplantation. Microbiome 6, 166 (2018).

## Sheet: Figure 9
An ecological network involving the so-called GnotoComplex microflora (a mixture of human commensal bacterial type strains) and C. difficile was retrieved from the paper entitled "MDSINE: Microbial Dynamical Systems INference Engine for microbiome time-series analyses".
a_ij means the effects of species-I on species-j
	'Clostridium-hiranonis'	'Clostridium-difficile'	'Proteus-mirabilis'	'Clostridium-scindens'	'Ruminococcus-obeum'	'Clostridium-ramosum'	'Bacteroides-ovatus'	'Akkermansia-muciniphila'	'Parabacteroides-distasonis'	'Bacteroides-fragilis'	'Bacteroides-vulgatus'	'Klebsiella-oxytoca'	'Roseburia-hominis'	'Escherichia-coli'
'Clostridium-hiranonis'	-0.000200116	0	0	0	0	0.000139827	0.000168544	0	0	0	-0.00045267	0.000146094	0.000997635	0
'Clostridium-difficile'	0	-0.000261493	0	0	0	0	0	2.49487e-05	0	0	0	0	6.79786e-05	0
'Proteus-mirabilis'	0	0	-1.10156e-05	0.000169457	0	0	0	0	0	0	0	-0.000443374	0	0
'Clostridium-scindens'	0	-0.00022414	0	-0.00167581	0	0	0	0	0	0	-0.000206267	0	0	0
'Ruminococcus-obeum'	0	0	0	4.90382e-05	-5.72854e-06	0	0	0	0	-1.2924e-05	0	0	0	0
'Clostridium-ramosum'	0	0	0	0	0	-4.58723e-06	0	0	0	0	0	0	0	0
'Bacteroides-ovatus'	0	0	0	6.02052e-07	0	0	-9.65887e-07	0	0	0	0	0	0	0
'Akkermansia-muciniphila'	-2.86549e-05	0	0	0	0	0	0	-5.11157e-06	0	0	0	-3.03808e-06	0	0
'Parabacteroides-distasonis'	0	0	0	0	0	0	0	0	-1.91303e-05	0	0	0	0	0
'Bacteroides-fragilis'	9.63261e-05	0	0	0	0	0	0	0	0	-2.57024e-06	0	0	0	0
'Bacteroides-vulgatus'	0	0	0	0	0	0	0	0	0	0	-9.50896e-06	0	0	-1.20636e-05
'Klebsiella-oxytoca'	0	0	0	0	0	0	2.73085e-06	7.00952e-05	1.73035e-05	0	0	-9.82454e-06	0	0
'Roseburia-hominis'	0	-0.000123419	0	0	0	0	0	0	0	0	0	0	-5.6082e-05	0
'Escherichia-coli'	-6.66214e-05	0	0	0	0	0	0	0	0	0	2.60916e-05	0.000146441	0	-2.81319e-06
The growth rates of 14 species
'Clostridium-hiranonis'	'Clostridium-difficile'	'Proteus-mirabilis'	'Clostridium-scindens'	'Ruminococcus-obeum'	'Clostridium-ramosum'	'Bacteroides-ovatus'	'Akkermansia-muciniphila'	'Parabacteroides-distasonis'	'Bacteroides-fragilis'	'Bacteroides-vulgatus'	'Klebsiella-oxytoca'	'Roseburia-hominis'	'Escherichia-coli'
0.0184114	0.608222	0.0110474	0.0436821	0.0622772	0.0613364	0.0229042	0.027105	0.0207688	0.0872529	0.0239592	0.0258803	0.0305731	0.0922498

## Sheet: Figure S1
The interaction matrix is the same with Figure 2d-g.

## Sheet: Figure S2
The interaction matrix is the same with Figure 2a.

[truncated: 5 more sheets: FIgure S3, Figure S4, Figure S5, Figure S9, Figure S10]
